# Supplementary material for: DeteX: A highly accurate software for detecting SNV and InDel in single and paired NGS data in cancer research
Source: Front Genet. 2023 Jan 6;13:1118183. doi: 10.3389/fgene.2022.1118183 (PMC9859626; doi:10.3389/fgene.2022.1118183)
Supplement: Supplementary file 3 [file Table6.xlsx]

## Sheet: Sheet1
Supplymentary table 6. The results of snvs in two NCCL-EQA samples by each software.
SampleID	Chr	Start	End	Ref	Alt	Gene	Type	VAF(%)	VarScan	MuTect	DeteX	VarDict
201711	1	10412785	10412785	A	G	KIF1B	SNV	3	√	√	√	√
	1	11190666	11190666	C	T	MTOR	SNV	7	√	√	√	√
	1	43812576	43812576	T	C	MPL	SNV	6	√	√	√	√
	2	29519891	29519891	C	G	ALK	SNV	7	√	√	√	√
	2	29541235	29541235	C	T	ALK	SNV	6	√	√	√	√
	2	209108166	209108166	T	C	IDH1	SNV	4	√	√	√	√
	2	212566837	212566837	C	A	ERBB4	SNV	5	√	√	√	√
	3	47164279	47164279	G	A	SETD2	SNV	10	√	√	√	√
	3	142224006	142224006	C	A	ATR	SNV	10	√	√	√	√
	3	142232476	142232476	C	T	ATR	SNV	4	√	√	√	√
	3	187447268	187447268	C	T	BCL6	SNV	18	√	√	√	√
	4	1805529	1805529	T	G	FGFR3	SNV	5	√	√	√	√
	4	1808930	1808930	G	A	FGFR3	SNV	4	√	√	√	√
	4	55131213	55131213	A	T	PDGFRA	SNV	22	√	√	√	√
	4	68610386	68610386	G	T	GNRHR	SNV	17	√	√	√	√
	4	106190824	106190824	T	C	TET2	SNV	11	√	√	√	√
	4	106197176	106197176	G	A	TET2	SNV	14	√	√	√	√
	5	112176362	112176362	C	T	APC	SNV	7	√	√	√	√
	5	149501449	149501449	G	A	PDGFRB	SNV	6	√	√	√	√
	5	176517793	176517793	G	A	FGFR4	SNV	8	√	√	√	√
	5	180057075	180057075	C	T	FLT4	SNV	16	√	√	√	√
	6	30862398	30862398	G	A	DDR1	SNV	2	√	√	√	√
	6	117700258	117700258	C	T	ROS1	SNV	8	√	√	√	√
	6	117714445	117714445	C	T	ROS1	SNV	15	√	√	√	√
	7	55249038	55249038	G	A	EGFR	SNV	3	√	√	√	√
	7	55249092	55249092	G	C	EGFR	SNV	5	√	√	√	√
	7	55259515	55259515	T	G	EGFR	SNV	3	√	√	√	√
	7	116414980	116414980	A	T	MET	SNV	9	√	√	√	√
	7	140494238	140494238	G	A	BRAF	SNV	2	√	√	√	√
	8	92982977	92982977	C	T	RUNX1T1	SNV	23	√	√	√	√
	8	128753094	128753094	C	A	MYC	SNV	5	√	√	√	√
	9	8500790	8500790	C	T	PTPRD	SNV	6	√	√	√	√
	9	21970966	21970966	C	A	CDKN2A	SNV	10	√	√	√	√
	9	133760367	133760367	C	A	ABL1	SNV	3	√	√	√	√
	9	133760952	133760952	A	G	ABL1	SNV	2	√	√	√	√
	9	139391526	139391526	G	A	NOTCH1	SNV	6	√	√	√	√
	9	139396742	139396742	T	C	NOTCH1	SNV	13	√	√	√	√
	9	139409811	139409811	G	T	NOTCH1	SNV	10	√	√	√	√
	10	43596168	43596168	G	A	RET	SNV	5	√	√	√	√
	10	63851816	63851816	C	T	ARID5B	SNV	4	√	√	√	√
	10	89717613	89717613	C	A	PTEN	SNV	3	√	√	√	√
	11	32439126	32439126	T	G	WT1	SNV	7	√	√	√	√
	11	64573740	64573740	A	G	MEN1	SNV	6	√	√	√	√
	11	108114803	108114803	C	G	ATM	SNV	6	√	√	√	√
	11	108206582	108206582	A	T	ATM	SNV	3	√	√	√	√
	12	6704523	6704523	G	A	CHD4	SNV	2	√	√	√	√
	12	25378591	25378591	C	T	KRAS	SNV	15	√	√	√	√
	12	58144505	58144505	G	A	CDK4	SNV	13	√	√	√	√
	12	115109752	115109752	T	A	TBX3	SNV	12	√	√	√	√
	13	28599040	28599040	C	T	FLT3	SNV	12	√	√	√	√
	13	28895610	28895610	C	T	FLT1	SNV	10	√	√	√	√
	13	28897045	28897045	C	T	FLT1	SNV	9	√	√	√	√
	13	48934221	48934221	T	C	RB1	SNV	10	√	√	√	√
	13	48937055	48937055	G	A	RB1	SNV	15	√	√	√	√
	14	75514890	75514890	G	T	MLH3	SNV	25	√	√	√	√
	14	105246490	105246490	C	T	AKT1	SNV	3	√	√	√	√
	15	67358629	67358629	G	A	SMAD3	SNV	18	√	√	√	√
	15	67457295	67457295	G	T	SMAD3	SNV	19	√	√	√	√
	16	2126136	2126136	C	T	TSC2	SNV	8	√	√	√	√
	16	3789661	3789661	C	T	CREBBP	SNV	2	√	√	√	√
	16	3828110	3828110	C	T	CREBBP	SNV	5	√	√	√	√
	17	7574002	7574002	C	T	TP53	SNV	3	√	√	√	√
	17	29562779	29562779	T	C	NF1	SNV	8	√	√	√	√
	17	29576057	29576057	G	A	NF1	SNV	4	√	√	√	√
	17	42327860	42327860	C	T	SLC4A1	SNV	4	√	√	√	√
	18	48581261	48581261	C	T	SMAD4	SNV	9	√	√	√	√
	18	60985849	60985849	C	G	BCL2	SNV	7	√	√	√	√
	19	17943616	17943616	T	A	JAK3	SNV	8	√	√	√	√
	19	17945517	17945517	T	C	JAK3	SNV	9	√	√	√	√
	22	22142672	22142672	G	T	MAPK1	SNV	12	√	√	√	√
	22	23523944	23523944	G	A	BCR	SNV	13	√	√	√	√
	22	29695598	29695598	G	A	EWSR1	SNV	4	√	√	√	√
	22	41564513	41564513	G	A	EP300	SNV	5	√	√	√	√
	X	53440075	53440075	T	G	SMC1A	SNV	18	√	√	√	√
201911	1	11189845	11189845	G	C	MTOR	SNV	30	√	√	√	√
	1	115258747	115258747	C	G	NRAS	SNV	4	√	√	√	√
	3	138665163	138665163	G	C	FOXL2	SNV	40	√	√	√	√
	3	178917544	178917544	G	A	PIK3CA	SNV	5	√	√	√	√
	4	1803564	1803564	C	T	FGFR3	SNV	3	√	√	√	√
	4	55141140	55141140	G	C	PDGFRA	SNV	33	√	√	√	√
	4	55599320	55599320	G	C	KIT	SNV	7	√	√	√	√
	6	152265455	152265455	A	G	ESR1	SNV	6	√	√	√	√
	7	148514333	148514333	C	T	EZH2	SNV	40	√	√	√	√
	10	89717672	89717672	C	T	PTEN	SNV	33	√	√	√	√
	11	534288	534288	C	A	HRAS	SNV	23	√	√	√	√
	11	108236086	108236086	C	T	ATM	SNV	23	√	√	√	√
	14	105246551	105246551	C	T	AKT1	SNV	9	√	√	√	√
	15	88476265	88476265	C	T	NTRK3	SNV	25	√	√	√	√
	15	90631837	90631837	C	A	IDH2	SNV	38	√	√	√	√
	17	37873620	37873620	C	A	ERBB2	SNV	30	√	√	√	√
	17	74732959	74732959	G	T	SRSF2	SNV	23	√	√	√	√
	21	44524456	44524456	G	A	U2AF1	SNV	20	√	√	√	√
