# Supplementary material for: DeteX: A highly accurate software for detecting SNV and InDel in single and paired NGS data in cancer research
Source: Front Genet. 2023 Jan 6;13:1118183. doi: 10.3389/fgene.2022.1118183 (PMC9859626; doi:10.3389/fgene.2022.1118183)
Supplement: Supplementary file 4 [file Table4.xlsx]

## Sheet: Sheet1
Supplementary Table 4. Benchmark mutations of 201711 sample from the 2017 NCCL-EQA.
SampleID	Chr	Start	End	Ref	Alt	Gene	Transcript	HGVS_C	HGVS_P	Type	VAF(%)
201711	1	10412785	10412785	A	G	KIF1B	NM_015074	c.3908A>G	p.Asn1303Ser	SNV	3
201711	1	11190666	11190666	C	T	MTOR	NM_004958	c.5533G>A	p.Glu1845Lys	SNV	7
201711	1	43812576	43812576	T	C	MPL	NM_005373	c.1279T>C	p.Tyr427His	SNV	6
201711	1	115256520	-	-	AGGCCAGG CCCGGCAC TG	NRAS	NM_002524	c.190_191insCAGTGCCGGGCCTGGCCT	p.Glu63_Tyr64insSerValProGlyLeuAla	Insertion	2
201711	2	29445271	-	-	CGT	ALK	NM_004304	c.3451_3453dup	p.Thr1151_Leu1152insThr	Insertion	15
201711	2	29519891	29519891	C	G	ALK	NM_004304	c.1680G>C	p.Leu560Phe	SNV	7
201711	2	29541235	29541235	C	T	ALK	NM_004304	c.1582G>A	p.Ala528Thr	SNV	6
201711	2	209108166	209108166	T	C	IDH1	NM_005896	c.683A>G	p.Gln228Arg	SNV	4
201711	2	212566837	212566837	C	A	ERBB4	NM_005235	c.1344G>T	p.Gln448His	SNV	5
201711	3	37089070	37089072	ACA	-	MLH1	NM_000249	c.1792_1794del	p.Thr598del	Deletion	5
201711	3	41266107	41266108	TC	AA	CTNNB1	NM_001904	c.104_105delinsAA	p.Ile35Lys	Complex	2
201711	3	47164279	47164279	G	A	SETD2	NM_014159	c.1847C>T	p.Ala616Val	SNV	10
201711	3	142224006	142224006	C	A	ATR	NM_001184	c.5171G>T	p.Arg1724Met	SNV	10
201711	3	142232476	142232476	C	T	ATR	NM_001184	c.4508G>A	p.Arg1503Gln	SNV	4
201711	3	178916946	178916948	GAT	-	PIK3CA	NM_006218	c.333_335del	p.Lys111_Ile112delinsAsn	Deletion	7
201711	3	187447268	187447268	C	T	BCL6	NM_001130845	c.925G>A	p.Glu309Lys	SNV	18
201711	4	1805529	1805529	T	G	FGFR3	NM_000142	c.1041T>G	p.Phe347Leu	SNV	5
201711	4	1808930	1808930	G	A	FGFR3	NM_000142	c.2362G>A	p.Val788Met	SNV	4
201711	4	55131213	55131213	A	T	PDGFRA	NM_006206	c.756A>T	p.Glu252Asp	SNV	22
201711	4	55152092	55152100	GACATCATG	-	PDGFRA	NM_006206	c.2524_2532del	p.Asp842_Met844del	Deletion	6
201711	4	68610386	68610386	G	T	GNRHR	NM_000406	c.642C>A	p.Phe214Leu	SNV	17
201711	4	106180857	106180857	C	-	TET2	NM_001127208	c.3885del	p.Tyr1295fs	Deletion	10
201711	4	106190824	106190824	T	C	TET2	NM_001127208	c.4102T>C	p.Phe1368Leu	SNV	11
201711	4	106197176	106197176	G	A	TET2	NM_001127208	c.5509G>A	p.Ala1837Thr	SNV	14
201711	5	112175210	-	-	A	APC	NM_000038	c.3919_3920insA	p.Ile1307fs*8	Insertion	6
201711	5	112176362	112176362	C	T	APC	NM_000038	c.5071C>T	p.Pro1691Ser	SNV	7
201711	5	149501449	149501449	G	A	PDGFRB	NM_002609	c.2338C>T	p.Pro780Ser	SNV	6
201711	5	176517793	176517793	G	A	FGFR4	NM_002011	c.403G>A	p.Asp135Asn	SNV	8
201711	5	180057075	180057075	C	T	FLT4	NM_182925	c.544G>A	p.Glu182Lys	SNV	16
201711	6	30862398	30862398	G	A	DDR1	NM_013994	c.1463G>A	p.Arg488Gln	SNV	2
201711	6	117700258	117700258	C	T	ROS1	NM_002944	c.2561G>A	p.Cys854Tyr	SNV	8
201711	6	117714445	117714445	C	T	ROS1	NM_002944	c.1204G>A	p.Glu402Lys	SNV	15
201711	7	55242467	55242481	AATTAAGAGAAGCAA	TTC	EGFR	NM_005228	c.2237_2251delinsTTC	p.Glu746_Thr751delinsValPro	Complex	3
201711	7	55249038	55249038	G	A	EGFR	NM_005228	c.2336G>A	p.Gly779Asp	SNV	3
201711	7	55249092	55249092	G	C	EGFR	NM_005228	c.2390G>C	p.Cys797Ser	SNV	5
201711	7	55259515	55259515	T	G	EGFR	NM_005228	c.2573T>G	p.Leu858Arg	SNV	3
201711	7	116414980	116414980	A	T	MET	NM_000245	c.3074A>T	p.Gln1025Leu	SNV	9
201711	7	140453132	140453136	TTTCA	AT	BRAF	NM_004333	c.1799_1803delinsAT	p.Val600_Lys601delinsAsp	Complex	5
201711	7	140494238	140494238	G	A	BRAF	NM_004333	c.1010C>T	p.Ser337Leu	SNV	2
201711	8	92982977	92982977	C	T	RUNX1T1	NM_001198679	c.1625G>A	p.Arg542Lys	SNV	23
201711	8	128753094	128753094	C	A	MYC	NM_002467	c.1255C>A	p.Leu419Met	SNV	5
201711	9	5070022	5070027	TCACAA	-	JAK2	NM_004972	c.1611_1616del	p.Phe537_Lys539delinsLeu	Deletion	4
201711	9	8500790	8500790	C	T	PTPRD	NM_002839	c.2092G>A	p.Glu698Lys	SNV	6
201711	9	21970966	21970966	C	A	CDKN2A	NM_000077	c.392G>T	p.Arg131Leu	SNV	10
201711	9	133760367	133760367	C	A	ABL1	NM_005157	c.2690C>A	p.Pro897His	SNV	3
201711	9	133760952	133760952	A	G	ABL1	NM_005157	c.3275A>G	p.Asn1092Ser	SNV	2
201711	9	139391526	139391526	G	A	NOTCH1	NM_017617	c.6665C>T	p.Pro2222Leu	SNV	6
201711	9	139396742	139396742	T	C	NOTCH1	NM_017617	c.5366A>G	p.Glu1789Gly	SNV	13
201711	9	139409811	139409811	G	T	NOTCH1	NM_017617	c.1945C>A	p.Pro649Thr	SNV	10
201711	10	43596168	43596168	G	A	RET	NM_020975	c.335G>A	p.Arg112His	SNV	5
201711	10	63851816	63851816	C	T	ARID5B	NM_032199	c.2594C>T	p.Ser865Leu	SNV	4
201711	10	89692837	89692842	TCTTGA	-	PTEN	NM_000314	c.321_326del	p.Leu108_Asp109del	Deletion	2
201711	10	89717613	89717613	C	A	PTEN	NM_000314	c.638C>A	p.Pro213His	SNV	3
201711	10	123247618	123247620	GAT	-	FGFR2	NM_000141	c.1871_1873del	p.His624del	Deletion	3
201711	11	32417910	-	-	ACCGT	WT1	NM_024426	c.1137_1141dup	p.Ser381fs	Insertion	5
201711	11	32439126	32439126	T	G	WT1	NM_024426	c.947A>C	p.Lys316Thr	SNV	7
201711	11	64573740	64573740	A	G	MEN1	NM_000244	c.1028T>C	p.Leu343Pro	SNV	6
201711	11	64575435	-	-	CTGT	MEN1	NM_000244	c.596_597insACAG	p.Glu200fs	Insertion	5
201711	11	108114803	108114803	C	G	ATM	NM_000051	c.620C>G	p.Ser207Cys	SNV	6
201711	11	108170483	108170487	TCTCT	-	ATM	NM_000051	c.5048_5052del	p.Phe1683fs	Deletion	8
201711	11	108206582	108206582	A	T	ATM	NM_000051	c.8162A>T	p.Asp2721Val	SNV	3
201711	12	6704523	6704523	G	A	CHD4	NM_001273	c.2098C>T	p.Pro700Ser	SNV	2
201711	12	25378591	25378591	C	T	KRAS	NM_033360	c.407G>A	p.Ser136Asn	SNV	15
201711	12	25380259	-	-	TGCACTGTACTCCTC	KRAS	NM_033360	c.184_198dup	p.Ala66_Met67insGluGluTyrSerAla	Insertion	3
201711	12	58144505	58144505	G	A	CDK4	NM_000075	c.566C>T	p.Ser189Phe	SNV	13
201711	12	115109752	115109752	T	A	TBX3	NM_016569	c.2126A>T	p.Lys709Ile	SNV	12
201711	13	28599040	28599040	C	T	FLT3	NM_004119	c.2248G>A	p.Asp750Asn	SNV	12
201711	13	28608104	-	-	AAGCACCTGATCCTAG TACCT	FLT3	NM_004119	c.1841_1861dup	p.Phe621*	Insertion	7
201711	13	28895610	28895610	C	T	FLT1	NM_002019	c.3164G>A	p.Arg1055Lys	SNV	10
201711	13	28897045	28897045	C	T	FLT1	NM_002019	c.2835G>A	p.Met945Ile	SNV	9
201711	13	48934221	48934221	T	C	RB1	NM_000321	c.676T>C	p.Phe226Leu	SNV	10
201711	13	48937055	48937055	G	A	RB1	NM_000321	c.823G>A	p.Glu275Lys	SNV	15
201711	14	75514890	75514890	G	T	MLH3	NM_0010401 08	c.1469C>A	p.Ser490Tyr	SNV	25
201711	14	105246490	105246490	C	T	AKT1	NM_001014432	c.110G>A	p.Gly37Asp	SNV	3
201711	15	67358629	67358629	G	A	SMAD3	NM_005902	c.137G>A	p.Gly46Glu	SNV	18
201711	15	67457295	67457295	G	T	SMAD3	NM_005902	c.269G>T	p.Arg90Leu	SNV	19
201711	16	2126136	2126136	C	T	TSC2	NM_000548	c.2707C>T	p.Pro903Ser	SNV	8
201711	16	3789661	3789661	C	T	CREBBP	NM_004380	c.4198G>A	p.Glu1400Lys	SNV	2
201711	16	3828110	3828110	C	T	CREBBP	NM_004380	c.2015G>A	p.Arg672His	SNV	5
201711	17	7574002	7574002	C	T	TP53	NM_000546	c.1025G>A	p.Arg342Gln	SNV	3
201711	17	7577105	-	-	GA	TP53	NM_000546	c.831_832dup	p.Pro278fs	Insertion	13
201711	17	29562779	29562779	T	C	NF1	NM_000267	c.3859T>C	p.Phe1287Leu	SNV	8
201711	17	29576057	29576057	G	A	NF1	NM_000267	c.4030G>A	p.Glu1344Lys	SNV	4
201711	17	42327860	42327860	C	T	SLC4A1	NM_000342	c.2702G>A	p.Arg901Gln	SNV	4
201711	18	48581261	48581261	C	T	SMAD4	NM_005359	c.565C>T	p.Arg189Cys	SNV	9
201711	18	60985849	60985849	C	G	BCL2	NM_000633	c.51G>C	p.Lys17Asn	SNV	7
201711	19	17943616	17943616	T	A	JAK3	NM_000215	c.2473A>T	p.Ile825Phe	SNV	8
201711	19	17945517	17945517	T	C	JAK3	NM_000215	c.2213A>G	p.Tyr738Cys	SNV	9
201711	22	22142672	22142672	G	T	MAPK1	NM_002745	c.730C>A	p.Leu244Ile	SNV	12
201711	22	23523944	23523944	G	A	BCR	NM_004327	c.797G>A	p.Gly266Asp	SNV	13
201711	22	29695598	29695598	G	A	EWSR1	NM_013986	c.1703G>A	p.Arg568His	SNV	4
201711	22	30032780	30032801	GGACTCTGGGGCTCCGAGAAAC	-	NF2	NM_000268	c.155_176del	p.Arg52fs	Deletion	3
201711	22	41564513	41564513	G	A	EP300	NM_001429	c.3935G>A	p.Arg1312Gln	SNV	5
201711	X	53440075	53440075	T	G	SMC1A	NM_001281463	c.563A>C	p.Gln188Pro	SNV	18
