# Supplementary material for: DeteX: A highly accurate software for detecting SNV and InDel in single and paired NGS data in cancer research
Source: Front Genet. 2023 Jan 6;13:1118183. doi: 10.3389/fgene.2022.1118183 (PMC9859626; doi:10.3389/fgene.2022.1118183)
Supplement: Supplementary file 5 [file Table1.xlsx]

## Sheet: Sheet1
Supplymentary table 1.Description of filters and default thresholds.
Filter	order	Parameter	Description	Threshold(default)[reference]
Reads filt	1	Mismatch	The maximum mismatch number in one read	mm<=3[2,4]
	2	Map quality	The minimum map quality to call	mq>=25
	3	Map type	Best alignment	XT:A:U or XT:A:M [3]
				AS:i:($1),XS:i:($2),$1>=$2+5
				gap<=2
Variation filt	1	base quality	the minimum base quality to call	bq>=13
			the mean mutated base quality to filt	mb>=25 [14]
			the maximun mutated base quality	xb>=30 [14]
	2	Mean map quality	the mean mutated reads map quality	mm>=40[13]
	3	distance to reads end	the minimum distance to reads end	de>=5 [4]
			the minimum mean distance to end of all mutated reads	me>=20 [2]
	4	Strandedness	the maximum probability of more reads in one direction	fb<=99% [2]
	5	Mutated reads number	the minimum mutated read number in case sample	vn<=3 [2]
	6	Sequencing depth	the minimum sequencing depth	dp>=10 [2]
	7	Mutated frequence	the minimum mutated frequence in case sample	tf>=0.01 [2]
	8	Mutated reads number in normal sample	the maximum mutated and base quality greater than 30 read number in normal sample	nn<=3
	9	Mutated frequence in normal sample	the maximum variation frequence in normal sample	nf<=0.02 [2]
	10	p value	the p value to call somatic variation	pp<=0.05
