# Supplementary material for: DeteX: A highly accurate software for detecting SNV and InDel in single and paired NGS data in cancer research
Source: Front Genet. 2023 Jan 6;13:1118183. doi: 10.3389/fgene.2022.1118183 (PMC9859626; doi:10.3389/fgene.2022.1118183)
Supplement: Supplementary file 6 [file Table5.xlsx]

## Sheet: Sheet1
Supplementary Table 5. Benchmark mutations of 201911 sample from the 2019 NCCL-EQA.
sampleID	Chr	Start	End	Ref	Alt	Gene	Transcript	cHGVS	pHGVS	Type	VAF (%)
201911	1	11189845	11189845	G	C	MTOR	NM_004958	c.5664C>G	p.Phe1888Leu	SNV	30
201911	1	115258747	115258747	C	G	NRAS	NM_002524	c.35G>C	p.Gly12Ala	SNV	4
201911	2	148683693	148683693	A	-	ACVR2A	NM_001616	c.1310delA	p.Lys437fs*5	Deletion	18
201911	2	209113112	209113113	CG	GA	IDH1	NM_005896	c.394_395delinsTC	p.Arg132Ser	Complex	12
201911	3	138665163	138665163	G	C	FOXL2	NM_023067	c.402C>G	p.Cys134Trp	SNV	40
201911	3	178917544	178917544	G	A	PIK3CA	NM_006218	c.419G>A	p.Arg140Gln	SNV	5
201911	4	1803564	1803564	C	T	FGFR3	NM_000142	c.742C>T	p.Arg248Cys	SNV	3
201911	4	55141140	55141140	G	C	PDGFRA	NM_006206	c.1786G>C	p.Gly596Arg	SNV	33
201911	4	55599320	55599320	G	C	KIT	NM_000222	c.2446G>C	p.Asp816His	SNV	7
201911	6	152265455	152265455	A	G	ESR1	NM_001122 742	c.908A>G	p.Lys303Arg	SNV	6
201911	7	55242470	55242495	TAAGAGAAGCAACATCTCCGAAAGCC	CGAAAG G	EGFR	NM_005228	c.2240_2265delinsCGAAAGG	p.Leu747fs	Complex	33
201911	7	140453135	140453136	CA	GT	BRAF	NM_004333	c.1799_1800delins AC	p.Val600Asp	Complex	24
201911	7	148514333	148514333	C	T	EZH2	NM_004456	c.1391G>A	p.Gly464Glu	SNV	40
201911	10	89717672	89717672	C	T	PTEN	NM_000314	c.697C>T	p.Arg233*	SNV	33
201911	11	534288	534288	C	A	HRAS	NM_005343	c.35G>T	p.Gly12Val	SNV	23
201911	11	108236086	108236086	C	T	ATM	NM_000051	c.9022C>T	p.Arg3008Cys	SNV	23
201911	14	105246551	105246551	C	T	AKT1	NM_001014 432	c.49G>A	p.Glu17Lys	SNV	9
201911	15	88476265	88476265	C	T	NTRK3	NM_002530	c.1867G>A	p.Gly623Arg	SNV	25
201911	15	90631837	90631837	C	A	IDH2	NM_002168	c.516G>T	p.Arg172Ser	SNV	38
201911	17	37873620	37873620	C	A	ERBB2	NM_004448	c.1785C>A	p.Phe595Leu	SNV	30
201911	17	74732959	74732959	G	T	SRSF2	NM_003016	c.284C>A	p.Pro95His	SNV	23
201911	20	31022449	-	-	G	ASXL1	NM_015338	c.1934dupG	p.Gly646Trpfs	Insertion	30
201911	21	44524456	44524456	G	A	U2AF1	NM_006758	c.101C>T	p.Ser34Phe	SNV	20
